# Supplementary material for: Grinding Beads Influence Microbial DNA Extraction from Organic-Rich Sub-Seafloor Sediment
Source: Microorganisms. 2022 Dec 18;10(12):2505. doi: 10.3390/microorganisms10122505 (PMC9784657; doi:10.3390/microorganisms10122505)
Supplement: Supplementary file 1 [file microorganisms-10-02505-s001.zip]

Archive with 1 entries (1 files):
- microorganisms-2047706-supplementary.pdf
